# Supplementary material for: Butyrate Enhances Antimicrobial Defence in Chicken Macrophages Through Reactive Oxygen Species Generation and Autophagy Activation
Source: Cells. 2025 Nov 6;14(21):1742. doi: 10.3390/cells14211742 (PMC12608662; doi:10.3390/cells14211742)
Supplement: Supplementary file 1 [file cells-14-01742-s001.zip]

Archive with 1 entries (1 files):
- cells-3921020-supplementary.pdf
